# Supplementary material for: Sevoflurane concentration for cannulation in developmental disabilities
Source: BMC Anesthesiol. 2022 May 16;22:148. doi: 10.1186/s12871-022-01695-5 (PMC9109363; doi:10.1186/s12871-022-01695-5)
Supplement: Supplementary file 1 — Additional file 1. [file 12871_2022_1695_MOESM1_ESM.xlsx]

## Sheet: raw data
点滴確保
健常者												障害者											健常者												障害者
性別	年齢	身長	体重	BMI	疾患	Et SEV (%)	笑気	静脈 (sec)				性別	年齢	身長	体重	BMI	疾患	Et SEV (%)	笑気	静脈 (sec)			性別	年齢	身長	体重	BMI	疾患	Et SEV (%)	笑気	静脈 (sec)				性別	年齢	身長	体重	BMI	疾患	Et SEV (%)	笑気	静脈 (sec)
M	5.1	112.2	19	15.1	健常者	3	-	240				M	3.1	96.3	24	14.9	ADHD	5.4	-	300			F	4.1	102.5	14.4	13.7	健常者	3.7	+	240				M	9.8	131.2	27.1	15.7435	ADHD	5.5	+	240
M	14.1	150.3	41.8	18.5	健常者	5.6	-	120				M	12	142.8	18.3	16.2	ADHD	5.6	-	180			M	6.9	117.4	22.8	16.5	健常者	4.1	+	780				M	8.4	129.7	23.3	13.9	ADHD	3.8	+	300
F	5.4	102	14.6	14	健常者	5.2	-	300				M	5.9	111.8	18.2	13.8	ADHD	3.2	-	420			M	4.1	97.3	15.6	16.5	健常者	4.2	+	180				M	8.8	131.2	27.1	15.7	ADHD	4.3	+	840
F	6	115.2	21.1	15.9	健常者	3.7	-	540				M	11.6	142.3	33.2	19.1	ADHD	6.4	-	720			M	5.4	105.4	18.2	16.4	健常者	5.6	+	300				M	10	137.7	31.4	16.6	ADHD	4	+	300
M	5.3	109	19.4	16.3	健常者	3.8	-	840				M	7.7	118.8	32	19.6	ADHD	4.4	-	120			M	4.5	109.4	21.9	18.3	健常者	5.9	+	360				F	4	103	13	12.2537	てんかん	3.3	+	480
F	6.1	104	17	15.7	健常者	6.3	-	480				M	6.1	124.5	23.8	15.4	ADHD	5.9	-	120			M	8.9	123.2	36.2	23.8	健常者	3.7	+	1020				F	10.1	114	18.1	13.9274	てんかん、精神発達遅滞	4.5	+	420
M	6.3	116.5	19.3	14.2	健常者	3.9	-	360				M	6.5	127	21.5	15.9	ADHD、自閉症	5.8	-	120			F	6.4	108.8	19.5	16.5	健常者	4	+	240				F	10.5	123	20	13.2196	てんかん、精神発達遅滞	3.2	+	300
M	5.5	105.6	19.6	17.5	健常者	5.2	-	540				M	6.7	110	24	16.6	ダウン症	4.5	-	300			M	6.7	112.8	20.6	16.2	健常者	4	+	180				M	9.2	139.7	42.3	21.6744	広汎性発達障害	5.1	+	660
M	5.8	110	19.1	15.8	健常者	5.9	-	240				F	10.3	120.5	25.4	17.5	ダウン症、ASD,VSD	2	-	840			M	10.1	136.5	32	17.2	健常者	2.9	+	360				F	7.6	118.9	21.7	15.3	広汎性発達障害、チック症	4.6	+	200
F	7.7	127.8	24.6	15.1	健常者	3.9	-	600				F	6.1	106.4	16.5	14.5	ダウン症、精神発達遅滞	3.6	-	240			M	11.2	147.2	36.2	16.7	健常者	5.2	+	360				M	4.9	109	19.1	16.1	自閉	5.2	+	360
M	6.4	109	18.2	15.3	健常者	5.7	-	180				M	6.5	114.9	21.2	16.2	てんかん	7.1	-	180			M	10.1	154.1	54.6	23	健常者	3.2	+	240				M	8.9	129.5	29	17.2925	自閉症	3.6	+	240
F	7.3	108.4	14.7	12.5	健常者	3.9	-	480				M	9.8	124.4	33.7	16.6	てんかん、MR	4.6	-	360			F	10.7	140.8	30.2	15.2	健常者	4.4	+	300				M	11.1	141.8	25.7	12.7815	自閉症	3.6	+	360
M	4.9	97.1	13.5	14.3	健常者	5.3	-	420				M	5	109.8	36	23.3	てんかん、MR	6.2	-	660			F	16.1	150	40	17.8	健常者	3.8	+	480				M	16	174.5	99.5	32.6763	自閉症	2.8	+	300
M	7.3	122.3	23.7	15.8	健常者	5.4	-	240				M	5.1	103	17.6	16.6	てんかん、精神発達遅滞	6.1	-	240			M	7.3	111.2	21.1	17.0637	健常者	3.6	+	300				M	6.2	112.4	19.3	15.3	自閉症	6.4	+	300
M	5.6	107.5	17.7	15.3	健常者	5.4	-	120				F	11.1	144.2	23.6	14.2	てんかん、精神発達遅滞	2.9	-	240			M	4.2	103.1	16.5	15.5227	健常者	5.4	+	240				F	5	101.3	15.3	14.9	自閉症	4.2	+	180
F	5.1	108	18.6	15.9	健常者	4	-	540				F	6.9	110.4	18.6	15.8	てんかん、精神発達遅滞	4.3	-	120			M	6.9	124.2	23.4	15.2	健常者	3.6	+	900				M	6.9	111.2	16.2	13.1	自閉症	5.5	+	120
F	5.1	104.7	17.3	15.8	健常者	4.2	-	180				M	9.1	124.2	27.6	17.9	てんかん、発達障害	3.9	-	360			M	5.1	109.5	18.5	15.4292	健常者	3.6	+	240				M	4.1	102	15.1	14.5	自閉症	5.5	+	180
F	4.5	98.6	14.4	14.8	健常者	7	-	240				M	4.1	97.4	24.8	17.5	てんかん、発達障害	4.5	-	180			F	4.3	101	17.4	17.1	健常者	3.5	+	300				F	10.7	136.2	36.3	19.6	自閉症	4.2	+	300
F	6.8	119	21	14.8	健常者	5.4	-	480				M	4.7	97.6	17.5	15.8	てんかん、発達障害	3.6	-	240			F	7.5	118.1	22.8	16.3	健常者	3.9	+	240				M	6.5	100.5	23	22.8	自閉症、てんかん	4.4	+	120
F	5.3	110.3	20.9	17.2	健常者	5.4	-	300				M	6.7	113	27.9	19.8	自閉症	6.2	-	300			M	12.6	149	39	17.6	健常者	4.5	+	120				M	12.5	138.2	31.6	16.5452	自閉症、精神発達遅滞	4.2	+	300
M	4.9	97.6	15.2	16	健常者	3.4	-	300				M	4.4	109.1	27.4	17	広汎性発達障害	6.5	-	180			F	6.5	112.1	19.2	15.3	健常者	3.3	+	480				M	3.2	98.6	15.6	16	精神発達遅滞	3.8	+	120
M	10	128.8	26.1	15.7	健常者	5.5	-	420				M	7.7	114.3	13.3	14.3	自閉症	5.6	-	300			F	5	110.1	19.7	16.3	健常者	4.2	+	180				M	7.6	120.2	21.9	15.2	精神発達遅滞	4.8	+	300
M	4.5	93.6	13.4	15.3	健常者	5.1	-	300				M	7.7	114.6	37.7	18.5	自閉症	3.4	-	540			M	4.4	95	13.5	15	健常者	3.4	+	360				F	5.5	106.4	17.3	15.3	精神発達遅滞	3.9	+	240
M	4.7	103.1	16.6	15.6	健常者	3.7	-	300				M	6.6	119.4	18.3	14.6	自閉症	5.1	-	180			M	8.3	119.4	20.2	14.2	健常者	3.4	+	420				F	8.1	112.5	17.7	14	精神発達遅滞	3.5	+	480
F	8.7	135	29	15.9	健常者	6.1	-	300				M	9.8	126.8	28.4	18.3	自閉症	3.3	-	600			F	6.4	110	20	16.5	健常者	5.4	+	240				F	6.1	110.3	15.3	12.6	精神発達遅滞	3.8	+	900
F	8.3	123.2	21.4	14.1	健常者	6.6	-	180				M	8.1	129.5	18	14.9	自閉症	5.6	-	560			M	5.7	106.4	17.8	15.7	健常者	3.8	+	240				M	11.9	95	9.1	10.0831	脳性まひ、症候性癲癇	3.9	+	240
M	5.9	110	19.1	15.8	健常者	6.4	-	480				M	9.6	120.3	18.7	15.5	自閉症	5.3	-	240			M	5.7	118.1	24	17.2	健常者	4.9	+	240				M	8.9	108	18	15.4321	発達障害	2.9	+	180
F	9.2	128.9	25.1	15.1	健常者	7.2	-	240				F	8.1	129	16	15.1	自閉症	3.6	-	240			M	4.8	102.2	16.4	15.7015	健常者	3.5	+	240				M	6.8	109.5	18.2	15.179	発達障害	3.7	+	300
F	13	164	57.6	21.4	健常者	3.9	-	480				M	5.1	110	34.2	16.4	自閉症	3.1	-	240			F	6.5	117.4	20.5	14.9	健常者	3.6	+	420				M	9.1	127	24.2	15	癲癇	3.2	+	480
F	5.1	108.7	17.2	14.6	健常者	4.4	-	360				F	13.8	133.7	17.7	14.5	自閉症	5.6	-	120			F	4.4	97	12.9	13.7	健常者	4.6	+	180				M	6.1	111.5	17.5	14.1	癲癇、精神発達遅滞	4.2	+	420
M	5.8	104.7	18.2	16.6	健常者	5.1	-	360				F	14.1	149.1	18.8	14.7	自閉症	4.3	-	720
M	9.1	137.4	30.4	16.1	健常者	5.8	-	300				F	5.9	102.9	20.2	14.2	自閉症	4.2	-	540
F	8.5	131.7	27.6	15.9	健常者	5.9	-	480				M	9.1	125	36.8	21.9	自閉症	7.8	-	480
F	9.1	139.1	28.9	14.9	健常者	6.1	-	300				M	6.2	117.3	23	13.8	自閉症	6.9	-	240
M	6.9	115	26	19.7	健常者	5.5	-	240				M	6.1	116.3	17.3	15.2	自閉症	5.6	-	180
F	7.5	123	20	13.2	健常者	6.2	-	247				M	6.8	106.6	19.2	16.4	自閉症	6.2	-	360
M	5.2	100	14.3	14.3	健常者	4.7	-	243				M	6.9	115.6	21.9	16.2	自閉症	5.5	-	180
M	6.1	104.4	12.6	11.6	健常者	4	-	240				F	6.5	103.5	33.25	17	自閉症	6.1	-	600
M	7.6	132.5	26.2	14.9	水腎症	3.2	-	300				M	10.1	131.9	42	26.5	自閉症	5.2	-	480
F	5.7	109.8	16.8	13.9	健常者	5.8	-	300				M	8.2	118.9	21.7	16.2	自閉症、てんかん	6.2	-	360
F	5.1	109.3	21	17.6	健常者	5	-	180				M	5.3	115.3	14.2	15	自閉症、精神発達遅滞	6.4	-	180
F	9.1	125.7	26.3	16.6	健常者	5.1	-	540				M	6.5	117.2	15.4	16.2	自閉症疑い	3.3	-	240
M	4.8	102.5	18.3	17.4	健常者	5.6	-	360				M	4.1	106.7	18.4	15.5	精神発達遅滞	6.8	-	240
F	7	123.8	24.1	15.7	健常者	3.6	-	300				F	7.7	128.9	17.9	14.8	精神発達遅滞	4.7	-	60
M	9.1	131.8	28.3	16.3	健常者	5.3	-	240				M	9.1	127.8	24	15.4	精神発達遅滞	4.2	-	420
M	8.1	134	32.8	18.2	健常者	5	-	300				M	5.4	108.5	24	17.4	精神発達遅滞	4.2	-	720
F	9.1	128.9	21.1	12.7	健常者	7.7	-	840				M	8.5	117.7	14.55	13.6	精神発達遅滞	3.4	-	420
F	11.5	145.5	46.1	21.8	健常者	5.8	-	480				F	3.1	92.5	18.5	13.5	精神発達遅滞	5.7	-	300
M	9.1	125	24	15.4	健常者	4.1	-	180				F	4	86.2	20.7	14.9	精神発達遅滞	4.5	-	420
M	4.5	95.1	14.6	16.1	健常者	3.8	-	420				M	5.9	108.2	13.6	15.9	精神発達遅滞	3.9	-	480
M	9.8	131.2	27.2	15.8	健常者	5.7	-	420				M	7.8	124.2	10.85	14.6	精神発達遅滞	5	-	900
M	4.7	100.4	17.7	17.6	健常者	3.4	-	420				M	7	116.2	28.2	15.8	脳性まひ、精神発達遅滞	3.2	-	1620
M	5.8	108.2	18.4	15.7	健常者	6	-	240				M	10.8	140	39.7	17.9	脳性まひ、精神発達遅滞、てんかん	4.2	-	780
F	6.7	116.5	20.1	14.8	健常者	5.6	-	240				M	7.7	125.9	18	13.7	精神発達遅滞	4	-	240
M	6.3	118.9	22.1	15.6	健常者	6.2	-	240				F	4.5	105.2	21.3	16	精神発達遅滞	6.1	-	360

## Sheet: 健常者（-）
健常者
性別	年齢	身長	体重	BMI	疾患	Et SEV (%)	笑気	静脈 (sec)
M	5.1	112.2	19	15.1	健常者	3	-	240
M	14.1	150.3	41.8	18.5	健常者	5.6	-	120
F	5.4	102	14.6	14	健常者	5.2	-	300
F	6	115.2	21.1	15.9	健常者	3.7	-	540
M	5.3	109	19.4	16.3	健常者	3.8	-	840
F	6.1	104	17	15.7	健常者	6.3	-	480
M	6.3	116.5	19.3	14.2	健常者	3.9	-	360
M	5.5	105.6	19.6	17.5	健常者	5.2	-	540
M	5.8	110	19.1	15.8	健常者	5.9	-	240
F	7.7	127.8	24.6	15.1	健常者	3.9	-	600
M	6.4	109	18.2	15.3	健常者	5.7	-	180
F	7.3	108.4	14.7	12.5	健常者	3.9	-	480
M	4.9	97.1	13.5	14.3	健常者	5.3	-	420
M	7.3	122.3	23.7	15.8	健常者	5.4	-	240
M	5.6	107.5	17.7	15.3	健常者	5.4	-	120
F	5.1	108	18.6	15.9	健常者	4	-	540
F	5.1	104.7	17.3	15.8	健常者	4.2	-	180
F	4.5	98.6	14.4	14.8	健常者	7	-	240
F	6.8	119	21	14.8	健常者	5.4	-	480
F	5.3	110.3	20.9	17.2	健常者	5.4	-	300
M	4.9	97.6	15.2	16	健常者	3.4	-	300
M	10	128.8	26.1	15.7	健常者	5.5	-	420
M	4.5	93.6	13.4	15.3	健常者	5.1	-	300
M	4.7	103.1	16.6	15.6	健常者	3.7	-	300
F	8.7	135	29	15.9	健常者	6.1	-	300
F	8.3	123.2	21.4	14.1	健常者	6.6	-	180
M	5.9	110	19.1	15.8	健常者	6.4	-	480
F	9.2	128.9	25.1	15.1	健常者	7.2	-	240
F	13	164	57.6	21.4	健常者	3.9	-	480
F	5.1	108.7	17.2	14.6	健常者	4.4	-	360
M	5.8	104.7	18.2	16.6	健常者	5.1	-	360
M	9.1	137.4	30.4	16.1	健常者	5.8	-	300
F	8.5	131.7	27.6	15.9	健常者	5.9	-	480
F	9.1	139.1	28.9	14.9	健常者	6.1	-	300
M	6.9	115	26	19.7	健常者	5.5	-	240
F	7.5	123	20	13.2	健常者	6.2	-	247
M	5.2	100	14.3	14.3	健常者	4.7	-	243
M	6.1	104.4	12.6	11.6	健常者	4	-	240
M	7.6	132.5	26.2	14.9	水腎症	3.2	-	300
F	5.7	109.8	16.8	13.9	健常者	5.8	-	300
F	5.1	109.3	21	17.6	健常者	5	-	180
F	9.1	125.7	26.3	16.6	健常者	5.1	-	540
M	4.8	102.5	18.3	17.4	健常者	5.6	-	360
F	7	123.8	24.1	15.7	健常者	3.6	-	300
M	9.1	131.8	28.3	16.3	健常者	5.3	-	240
M	8.1	134	32.8	18.2	健常者	5	-	300
F	9.1	128.9	21.1	12.7	健常者	7.7	-	840
F	11.5	145.5	46.1	21.8	健常者	5.8	-	480
M	9.1	125	24	15.4	健常者	4.1	-	180
M	4.5	95.1	14.6	16.1	健常者	3.8	-	420
M	9.8	131.2	27.2	15.8	健常者	5.7	-	420
M	4.7	100.4	17.7	17.6	健常者	3.4	-	420
M	5.8	108.2	18.4	15.7	健常者	6	-	240
F	6.7	116.5	20.1	14.8	健常者	5.6	-	240
M	6.3	118.9	22.1	15.6	健常者	6.2	-	240
55人
	年齢	身長	体重	BMI	疾患	Et SEV (%)	笑気	静脈 (sec)
平均	6.94727	116.815	22.1691	15.7764		5.10364		349.273
分散	4.58395	222.796	64.8483	3.30508		1.1709		23013.3
標準偏差	2.16075	15.0639	8.12707	1.83474		1.09205		153.099

## Sheet: 健常者（+）
健常者
性別	年齢	身長	体重	BMI	疾患	Et SEV (%)	笑気	静脈 (sec)
F	4.1	102.5	14.4	13.7	健常者	3.7	+	240
M	6.9	117.4	22.8	16.5	健常者	4.1	+	780
M	4.1	97.3	15.6	16.5	健常者	4.2	+	180
M	5.4	105.4	18.2	16.4	健常者	5.6	+	300
M	4.5	109.4	21.9	18.3	健常者	5.9	+	360
M	8.9	123.2	36.2	23.8	健常者	3.7	+	1020
F	6.4	108.8	19.5	16.5	健常者	4	+	240
M	6.7	112.8	20.6	16.2	健常者	4	+	180
M	10.1	136.5	32	17.2	健常者	2.9	+	360
M	11.2	147.2	36.2	16.7	健常者	5.2	+	360
M	10.1	154.1	54.6	23	健常者	3.2	+	240
F	10.7	140.8	30.2	15.2	健常者	4.4	+	300
F	16.1	150	40	17.8	健常者	3.8	+	480
M	7.3	111.2	21.1	17.0637	健常者	3.6	+	300
M	4.2	103.1	16.5	15.5227	健常者	5.4	+	240
M	6.9	124.2	23.4	15.2	健常者	3.6	+	900
M	5.1	109.5	18.5	15.4292	健常者	3.6	+	240
F	4.3	101	17.4	17.1	健常者	3.5	+	300
F	7.5	118.1	22.8	16.3	健常者	3.9	+	240
M	12.6	149	39	17.6	健常者	4.5	+	120
F	6.5	112.1	19.2	15.3	健常者	3.3	+	480
F	5	110.1	19.7	16.3	健常者	4.2	+	180
M	4.4	95	13.5	15	健常者	3.4	+	360
M	8.3	119.4	20.2	14.2	健常者	3.4	+	420
F	6.4	110	20	16.5	健常者	5.4	+	240
M	5.7	106.4	17.8	15.7	健常者	3.8	+	240
M	5.7	118.1	24	17.2	健常者	4.9	+	240
M	4.8	102.2	16.4	15.7015	健常者	3.5	+	240
F	6.5	117.4	20.5	14.9	健常者	3.6	+	420
F	4.4	97	12.9	13.7	健常者	4.6	+	180
30人
	年齢	身長	体重	BMI	疾患	Et SEV (%)	笑気	静脈 (sec)
平均	7.02667	116.973	23.5033	16.5506		4.09667		346
分散	8.05929	273.252	86.6083	4.58201		0.579656		42644
標準偏差	2.88742	16.8129	9.46545	2.17716		0.774367		210.034

## Sheet: 障害者（-）
障害者
性別	年齢	身長	体重	BMI	疾患	Et SEV (%)	笑気	静脈 (sec)
M	3.1	96.3	24	14.9	ADHD	5.4	-	300
M	12	142.8	18.3	16.2	ADHD	5.6	-	180
M	5.9	111.8	18.2	13.8	ADHD	3.2	-	420
M	11.6	142.3	33.2	19.1	ADHD	6.4	-	720
M	7.7	118.8	32	19.6	ADHD	4.4	-	120
M	6.1	124.5	23.8	15.4	ADHD	5.9	-	120
M	6.5	127	21.5	15.9	ADHD、自閉症	5.8	-	120
M	6.7	110	24	16.6	ダウン症	4.5	-	300
F	10.3	120.5	25.4	17.5	ダウン症、ASD,VSD	2	-	840
F	6.1	106.4	16.5	14.5	ダウン症、精神発達遅滞	3.6	-	240
M	6.5	114.9	21.2	16.2	てんかん	7.1	-	180
M	9.8	124.4	33.7	16.6	てんかん、MR	4.6	-	360
M	5	109.8	36	23.3	てんかん、MR	6.2	-	660
M	5.1	103	17.6	16.6	てんかん、精神発達遅滞	6.1	-	240
F	11.1	144.2	23.6	14.2	てんかん、精神発達遅滞	2.9	-	240
F	6.9	110.4	18.6	15.8	てんかん、精神発達遅滞	4.3	-	120
M	9.1	124.2	27.6	17.9	てんかん、発達障害	3.9	-	360
M	4.1	97.4	24.8	17.5	てんかん、発達障害	4.5	-	180
M	4.7	97.6	17.5	15.8	てんかん、発達障害	3.6	-	240
M	6.7	113	27.9	19.8	自閉症	6.2	-	300
M	4.4	109.1	27.4	17	広汎性発達障害	6.5	-	180
M	7.7	114.3	13.3	14.3	自閉症	5.6	-	300
M	7.7	114.6	37.7	18.5	自閉症	3.4	-	540
M	6.6	119.4	18.3	14.6	自閉症	5.1	-	180
M	9.8	126.8	28.4	18.3	自閉症	3.3	-	600
M	8.1	129.5	18	14.9	自閉症	5.6	-	560
M	9.6	120.3	18.7	15.5	自閉症	5.3	-	240
F	8.1	129	16	15.1	自閉症	3.6	-	240
M	5.1	110	34.2	16.4	自閉症	3.1	-	240
F	13.8	133.7	17.7	14.5	自閉症	5.6	-	120
F	14.1	149.1	18.8	14.7	自閉症	4.3	-	720
F	5.9	102.9	20.2	14.2	自閉症	4.2	-	540
M	9.1	125	36.8	21.9	自閉症	7.8	-	480
M	6.2	117.3	23	13.8	自閉症	6.9	-	240
M	6.1	116.3	17.3	15.2	自閉症	5.6	-	180
M	6.8	106.6	19.2	16.4	自閉症	6.2	-	360
M	6.9	115.6	21.9	16.2	自閉症	5.5	-	180
F	6.5	103.5	33.25	17	自閉症	6.1	-	600
M	10.1	131.9	42	26.5	自閉症	5.2	-	480
M	8.2	118.9	21.7	16.2	自閉症、てんかん	6.2	-	360
M	5.3	115.3	14.2	15	自閉症、精神発達遅滞	6.4	-	180
M	6.5	117.2	15.4	16.2	自閉症疑い	3.3	-	240
M	4.1	106.7	18.4	15.5	精神発達遅滞	6.8	-	240
F	7.7	128.9	17.9	14.8	精神発達遅滞	4.7	-	60
M	9.1	127.8	24	15.4	精神発達遅滞	4.2	-	420
M	5.4	108.5	24	17.4	精神発達遅滞	4.2	-	720
M	8.5	117.7	14.55	13.6	精神発達遅滞	3.4	-	420
F	3.1	92.5	18.5	13.5	精神発達遅滞	5.7	-	300
F	4	86.2	20.7	14.9	精神発達遅滞	4.5	-	420
M	5.9	108.2	13.6	15.9	精神発達遅滞	3.9	-	480
M	7.8	124.2	10.85	14.6	精神発達遅滞	5	-	900
M	7	116.2	28.2	15.8	脳性まひ、精神発達遅滞	3.2	-	1620
M	10.8	140	39.7	17.9	脳性まひ、精神発達遅滞、てんかん	4.2	-	780
M	7.7	125.9	18	13.7	精神発達遅滞	4	-	240
F	4.5	105.2	21.3	16	精神発達遅滞	6.1	-	360
55人
	年齢	身長	体重	BMI	疾患	Et SEV (%)	笑気	静脈 (sec)
平均	7.33091	117.338	23.0645	16.3382		4.92545		381.091
分散	6.04941	172.749	52.8518	5.69509		1.58626		69664.3
標準偏差	2.48222	13.2645	7.33693	2.40843		1.27108		266.373

## Sheet: 障害者（+）
障害者
性別	年齢	身長	体重	BMI	疾患	Et SEV (%)	笑気	静脈 (sec)
M	9.8	131.2	27.1	15.7435	ADHD	5.5	+	240
M	8.4	129.7	23.3	13.9	ADHD	3.8	+	300
M	8.8	131.2	27.1	15.7	ADHD	4.3	+	840
M	10	137.7	31.4	16.6	ADHD	4	+	300
F	4	103	13	12.2537	てんかん	3.3	+	480
F	10.1	114	18.1	13.9274	てんかん、精神発達遅滞	4.5	+	420
F	10.5	123	20	13.2196	てんかん、精神発達遅滞	3.2	+	300
M	9.2	139.7	42.3	21.6744	広汎性発達障害	5.1	+	660
F	7.6	118.9	21.7	15.3	広汎性発達障害、チック症	4.6	+	200
M	4.9	109	19.1	16.1	自閉	5.2	+	360
M	8.9	129.5	29	17.2925	自閉症	3.6	+	240
M	11.1	141.8	25.7	12.7815	自閉症	3.6	+	360
M	16	174.5	99.5	32.6763	自閉症	2.8	+	300
M	6.2	112.4	19.3	15.3	自閉症	6.4	+	300
F	5	101.3	15.3	14.9	自閉症	4.2	+	180
M	6.9	111.2	16.2	13.1	自閉症	5.5	+	120
M	4.1	102	15.1	14.5	自閉症	5.5	+	180
F	10.7	136.2	36.3	19.6	自閉症	4.2	+	300
M	6.5	100.5	23	22.8	自閉症、てんかん	4.4	+	120
M	12.5	138.2	31.6	16.5452	自閉症、精神発達遅滞	4.2	+	300
M	3.2	98.6	15.6	16	精神発達遅滞	3.8	+	120
M	7.6	120.2	21.9	15.2	精神発達遅滞	4.8	+	300
F	5.5	106.4	17.3	15.3	精神発達遅滞	3.9	+	240
F	8.1	112.5	17.7	14	精神発達遅滞	3.5	+	480
F	6.1	110.3	15.3	12.6	精神発達遅滞	3.8	+	900
M	11.9	95	9.1	10.0831	脳性まひ、症候性癲癇	3.9	+	240
M	8.9	108	18	15.4321	発達障害	2.9	+	180
M	6.8	109.5	18.2	15.179	発達障害	3.7	+	300
M	9.1	127	24.2	15	癲癇	3.2	+	480
M	6.1	111.5	17.5	14.1	癲癇、精神発達遅滞	4.2	+	420
30人
	年齢	身長	体重	BMI	疾患	Et SEV (%)	笑気	静脈 (sec)
平均	8.15	119.467	24.2967	15.8936		4.18667		338.667
分散	7.78183	286.88	245.101	16.0879		0.699822		34478.2
標準偏差	2.83728	17.2271	15.9233	4.07954		0.850855		188.857

## Sheet: 健常障害比較
健常
	年齢		身長		体重		BMI		Et SEV (%)		静脈 (sec)
	-	+	-	+	-	+	-	+	-	+	-	+
平均	6.94727	7.02667	116.815	116.973	22.1691	23.5033	15.7764	16.5506	5.10364	4.09667	349.273	346
分散	4.58395	8.05929	222.796	273.252	64.8483	86.6083	3.30508	4.58201	1.1709	0.579656	23013.3	42644
標準偏差	2.16075	2.88742	15.0639	16.8129	8.12707	9.46545	1.83474	2.17716	1.09205	0.774367	153.099	210.034
障害
	年齢		身長		体重		BMI		Et SEV (%)		静脈 (sec)
	-	+	-	+	-	+	-	+	-	+	-	+
平均	7.33091	8.15	117.338	119.467	23.0645	24.2967	16.3382	15.8936	4.92545	4.18667	381.091	338.667
分散	6.04941	7.78183	172.749	286.88	52.8518	245.101	5.69509	16.0879	1.58626	0.699822	69664.3	34478.2
標準偏差	2.48222	2.83728	13.2645	17.2271	7.33693	15.9233	2.40843	4.07954	1.27108	0.850855	266.373	188.857

## Sheet: 笑気有り無し比較
笑気なし
	年齢		身長		体重		BMI		Et SEV (%)		静脈 (sec)
	健常	障害	健常	障害	健常	障害	健常	障害	健常	障害	健常	障害
平均	6.94727	7.33091	116.815	117.338	22.1691	23.0645	15.7764	16.3382	5.10364	4.92545	349.273	381.091
分散	4.58395	6.04941	222.796	172.749	64.8483	52.8518	3.30508	5.69509	1.1709	1.58626	23013.3	69664.3
標準偏差	2.16075	2.48222	15.0639	13.2645	8.12707	7.33693	1.83474	2.40843	1.09205	1.27108	153.099	266.373
笑気あり
	年齢		身長		体重		BMI		Et SEV (%)		静脈 (sec)
	健常	障害	健常	障害	健常	障害	健常	障害	健常	障害	健常	障害
平均	7.02667	8.15	116.973	119.467	23.5033	24.2967	16.5506	15.8936	4.09667	4.18667	346	338.667
分散	8.05929	7.78183	273.252	286.88	86.6083	245.101	4.58201	16.0879	0.579656	0.699822	42644	34478.2
標準偏差	2.88742	2.83728	16.8129	17.2271	9.46545	15.9233	2.17716	4.07954	0.774367	0.850855	210.034	188.857

## Sheet: 4グループグラフ
	end-tidal sevoflurane（％）
		Healthy children		Developmental disabilities
		Nitrous oxid	Non-Nitrous oxid	Nitrous oxid	Non-Nitrous oxid
	平均	4.09667	5.10364	4.18667	4.92545
	標準偏差	0.774367	1.09205	0.850855	1.27108
	Time for intravenous cannulation (s)
		Healthy children		Developmental disabilities
		Nitrous oxid	Non-Nitrous oxid	Nitrous oxid	Non-Nitrous oxid
	平均	346	349.273	338.667	381.091
	標準偏差	210.034	153.099	188.857	266.373

## Sheet: データ表
	Healthy children	Developmental disabilities	Healthy children	Developmental disabilities
	Non-Nitrous oxide	Non-Nitrous oxide	Nitrous oxide	Nitrous oxide
	(n=55)	(n=55)	(n=30)	(n=30)
Age (yrs)	6.9 ± 2.2	7.3 ± 2.5	7.0 ± 2.9	8.2 ± 2.8
Gender (M/F)	30/25	42/13	11/19	9/21
Height (cm)	116.8 ± 15.1	117.3 ± 13.3	117.0 ±16.8	119.5 ± 17.2
Weight (kg)	22.2 ± 8.1	23.1 ± 7.3	23.5 ± 9.5	24.3 ± 15.9
BMI (kg/m2)	15.8 ± 1.8	16.3 ± 2.4	16.6 ± 2.2	15.9 ± 4.1
Time for intravenous cannulation (s)	349.3 ± 153.1	381.1 ± 266.4	346.0 ± 210.0	338.7 ± 188.9
Developmental disabilities	No. of patients (n)
	Developmental disabilities	Developmental disabilities
	Non-Nitrous oxide	Nitrous oxide
Attention-deficit hyperactivity disorder (ADHD)	7	4
Autism	23	11
Developmental delays	4	4
Mental retardation	20	9
Cerebral palsy	2	1
Seizure	11	7
Other developmental delays	3	0

## Sheet: （-）健障比較グラフ
笑気なし
	Et SEV (%)
	Healthy children	Developmental disabilities
平均	5.10364	4.92545
標準偏差	1.09205	1.27108
笑気なし
	Time（ｓ）
	Healthy children	Developmental disabilities
平均	349.273	381.091
標準偏差	153.099	266.373

[truncated: 4 more sheets: （+）健障比較グラフ, 健（+-）比較グラフ, 障（+-）比較グラフ, Sheet1]
